# Supplementary material for: Child Abuse and Neglect Awareness among Medical Students
Source: Children (Basel). 2022 Jun 14;9(6):885. doi: 10.3390/children9060885 (PMC9221984; doi:10.3390/children9060885)
Supplement: Supplementary file 1 [file children-09-00885-s001.zip]

Archive with 1 entries (1 files):
- children-1735803-supplementary.pdf
